# Supplementary material for: Identifying a Biocontrol Bacterium with Disease-Prevention Potential and Employing It as a Powerful Biocontrol Agent Against Fusarium oxysporum
Source: Int J Mol Sci. 2025 Jan 15;26(2):700. doi: 10.3390/ijms26020700 (PMC11766301; doi:10.3390/ijms26020700)
Supplement: Supplementary file 1 [file ijms-26-00700-s001.zip]

Archive with 1 entries (1 files):
- ijms-3274639-supplementary.pdf
